# Supplementary material for: Fatigue Level Associated with Quality of Life for Prostate Cancer Patients: Results from the All of Us Research Program
Source: Cancers (Basel). 2025 Apr 30;17(9):1531. doi: 10.3390/cancers17091531 (PMC12071964; doi:10.3390/cancers17091531)
Supplement: Supplementary file 1 [file cancers-17-01531-s001.zip]

Archive with 1 entries (1 files):
- cancers-3591184-supplementary.pdf
